# Supplementary material for: Radiocesium concentrations in mushrooms collected in Kawauchi Village five to eight years after the Fukushima Daiichi Nuclear Power Plant accident
Source: PLoS One. 2020 Sep 15;15(9):e0239296. doi: 10.1371/journal.pone.0239296 (PMC7491737; doi:10.1371/journal.pone.0239296)
Supplement: S1 File — (XLSX) [file pone.0239296.s001.xlsx]

## Sheet: Sheet1
Years	Species	Cs-134 (Bq/kg)	Cs-137 (Bq/kg)
2016	Hygrophorus russula	232.827	1307.85
2016	Albatrellus confluens	15.787	59.5496
2016	Cortinarius caperatus	12.0144	57.0052
2016	Lyophyllum fumosum	ND	31.9701
2016	Albatrellus confluens	ND	24.1422
2016	Lactarius volemus	26.5232	161.153
2016	Hygrophorus russula	227.163	1278.02
2016	Lactarius volemus	ND	22.8012
2016	Leucopaxillus giganteus	ND	9.33093
2016	Albatrellus confluens	ND	22.7124
2016	Albatrellus confluens	ND	15.4723
2016	Leucopaxillus giganteus	ND	28.0024
2016	Sarcodon aspratus	76.0975	491.062
2016	Tricholoma terreum	ND	ND
2016	Suillus bovinus	31.9421	157.571
2016	Suillus bovinus	30.4773	169.381
2016	Suillus bovinus	160.515	976.016
2016	Suillus bovinus	ND	20.6725
2016	Suillus bovinus	211.502	1265.3
2016	Suillus bovinus	79.9586	511.894
2016	Leucopaxillus giganteus	ND	31.318
2016	Hygrophorus russula	168.664	993.918
2016	Albatrellus confluens	8.26	39.2969
2016	Suillus bovinus	48.0254	332.576
2016	Suillus bovinus	288.601	1773.65
2016	Tricholoma terreum	ND	35.56
2016	Suillus bovinus	184.82	1056.38
2016	Suillus bovinus	12.9275	109.239
2016	Lepista nuda	ND	13.6143
2016	Sarcodon aspratus	188.005	1043.4
2016	Suillus bovinus	24.5315	150.508
2016	Sarcodon aspratus	121.446	698.053
2016	Lyophyllum fumosum	ND	39.2376
2016	Suillus bovinus	19.3258	78.9105
2016	Albatrellus confluens	ND	23.4503
2016	Suillus bovinus	33.5049	198.757
2016	Albatrellus confluens	ND	ND
2016	Lyophyllum decastes	23.5589	106.058
2016	Lyophyllum decastes	11.4875	72.7068
2016	Suillus bovinus	14.5545	88.9394
2016	Suillus bovinus	19.7698	107.318
2016	Sarcodon aspratus	103.893	577.867
2016	Lyophyllum fumosum	ND	26.4934
2016	Suillus bovinus	206.212	1133.97
2016	Sarcodon aspratus	156.441	918.37
2016	Suillus bovinus	126.016	745.789
2016	Suillus bovinus	80.3533	453.758
2016	Albatrellus confluens	ND	23.1987
2016	Suillus bovinus	31.9793	193.853
2016	Grifola froosa	ND	ND
2016	Hygrophorus russula	467.479	2656.62
2016	Sarcodon aspratus	111.003	745.963
2016	Lyophyllum decastes	ND	11.3965
2016	Sarcodon aspratus	329.09	1859.85
2016	Entoloma sinuatum	47.5257	330.579
2016	Albatrellus confluens	ND	65.4492
2016	Suillus bovinus	83.2347	460.096
2016	Suillus bovinus	152.488	931
2016	Hygrophorus russula	439.943	2666.41
2016	Sarcodon aspratus	65.3088	381.2
2016	Sarcodon aspratus	123.541	752.457
2016	Sarcodon aspratus	96.6242	611.357
2016	Armillaria tabescens	ND	ND
2016	Sarcodon aspratus	60.8807	347.422
2016	Lyophyllum decastes	ND	ND
2016	Lactarius volemus	23.4696	118.468
2016	Sarcodon aspratus	78.9049	407.172
2016	Albatrellus confluens	ND	50.5074
2016	Hygrophorus russula	158.993	954.857
2016	Sarcodon aspratus	98.089	555.82
2016	Sarcodon aspratus	481.937	2926.6
2016	Suillus bovinus	47.4801	280.569
2016	Sarcodon aspratus	99.5527	554.84
2016	Hygrophorus russula	218.731	1154.68
2016	Sarcodon aspratus	412.194	2450.55
2016	Sarcodon aspratus	668.69	3968.04
2016	Hygrophorus russula	234.02	1375.84
2016	Cortinarius salor Fr.	543.032	3123.98
2016	Lactarius hatsudake	ND	223.81
2016	Sarcodon aspratus	174.665	1056.11
2016	Hygrophorus russula	112.749	694.407
2016	Suillus bovinus	68.0952	403.759
2016	Lyophyllum decastes	ND	ND
2016	Sarcodon aspratus	234.421	1436.7
2016	Sarcodon aspratus	71.4437	402.672
2016	Sarcodon aspratus	11.7856	86.4136
2016	Sarcodon aspratus	52.1113	330.785
2016	Sarcodon aspratus	331.822	1996.88
2016	Sarcodon aspratus	39.3562	266.01
2016	Grifola froosa	25.388	181.186
2016	Suillus bovinus	67.5097	357.168
2016	Albatrellus confluens	ND	28.0387
2016	Grifola froosa	ND	68.7204
2016	Boletopsis leucomelas	109.658	754.159
2016	Sarcodon aspratus	140.72	956.734
2016	Suillus bovinus	30.0988	180.009
2016	Auricularia auricula-judae	18.1559	178.505
2016	Lyophyllum fumosum	17.4359	118.551
2016	Sarcodon aspratus	112.097	643.994
2016	Hygrophorus russula	339.345	1996.75
2016	Sarcodon aspratus	203.003	1117.59
2016	Tricholoma ustale	87.9182	477.686
2016	Lyophyllum fumosum	23.1677	92.1659
2016	Hygrophorus russula	206.779	1209.36
2016	Sarcodon aspratus	238.265	1436.3
2016	Lyophyllum decastes	ND	ND
2016	Armillaria tabescens	ND	ND
2016	Sarcodon aspratus	173.054	1034.19
2016	Sarcodon aspratus	68.165	459.551
2016	Sarcodon aspratus	109.569	627.654
2016	Tricholoma ustale	13.984	121.286
2016	Sarcodon aspratus	64.1247	415.781
2016	Albatrellus confluens	ND	24.3192
2016	Cortinarius salor Fr.	476.397	2726.18
2016	Suillus bovinus	107.336	574.938
2016	Sarcodon aspratus	92.9281	500.895
2016	Sarcodon aspratus	227.765	1438.76
2016	Armillaria tabescens	ND	ND
2016	Albatrellus confluens	ND	ND
2016	Lyophyllum decastes	ND	17.1234
2016	Sarcodon aspratus	470.736	2624.67
2016	Sarcodon aspratus	616.578	3582.76
2016	Suillus bovinus	43.6001	267.106
2016	Sarcodon aspratus	170.374	1079.48
2016	Sarcodon aspratus	80.1263	496.497
2016	Sarcodon aspratus	342.644	1911.98
2016	Sarcodon aspratus	135.873	723.146
2016	Sarcodon aspratus	341.836	1951.44
2016	Suillus bovinus	17.6	115.3
2016	Hygrophorus russula	456.6	2615.9
2016	Sarcodon aspratus	271.138	1566.61
2016	Sarcodon aspratus	90.1012	614.363
2016	Sarcodon aspratus	243.219	1450.35
2016	Cortinarius caperatus	868.211	4913.3
2016	Albatrellus confluens	ND	42.6428
2016	Sarcodon aspratus	441.685	2559.24
2016	Sarcodon aspratus	191.264	1193.68
2016	Albatrellus confluens	ND	23.018
2016	Albatrellus confluens	ND	31.4
2016	Sarcodon aspratus	120.19	687.279
2016	Sarcodon aspratus	156.851	842.819
2016	Sarcodon aspratus	94.6428	597.754
2016	Sarcodon aspratus	142.899	857.281
2016	Boletopsis leucomelas	92.445	547.269
2016	Sarcodon aspratus	53.9897	322.025
2016	Sarcodon aspratus	79.7703	439.59
2016	Sarcodon aspratus	65.4662	372.521
2016	Boletopsis leucomelas	86.1947	455.042
2016	Sarcodon aspratus	71.9127	510.545
2016	Sarcodon aspratus	171.039	1243.68
2016	Sarcodon aspratus	72.8761	480.381
2016	Boletopsis leucomelas	97.7475	600.335
2016	Sarcodon aspratus	100.927	612.853
2016	Sarcodon aspratus	397.109	2406
2016	Boletopsis leucomelas	107.492	591.166
2016	Cortinarius salor Fr.	445.433	2473.24
2016	Sarcodon aspratus	98.2274	544.941
2016	Tricholoma equestre	21.352	164.96
2016	Boletopsis leucomelas	88.212	624.821
2016	Tricholoma equestre	39.858	199.475
2016	Cortinarius salor Fr.	1487.91	8451.01
2016	Hypholoma sublateritium	57.9964	409.245
2016	Albatrellus confluens	15.065	86.274
2016	Tricholoma matsutake	20.25	116.977
2016	Albatrellus confluens	47.8	257.945
2016	Tricholoma matsutake	85.741	514.076
2016	Albatrellus confluens	ND	15.5967
2016	Albatrellus confluens	ND	12.1928
2016	Lentinula edodes	96.734	548.919
2016	Pholiota squarrosa	ND	ND
2016	Armillaria mellea	ND	ND
2016	Pholiota squarrosa	ND	ND
2016	Boletopsis leucomelas	334.743	2213.32
2016	Hypholoma sublateritium	51.82	332.71
2016	Lentinula edodes	26.5	185.2
2016	Pleurotus ostreatus	24.947	147.798
2016	Pholiota squarrosa	ND	19.8921
2016	Pholiota squarrosa	ND	15.957
2016	Sarcodon aspratus	308.741	1721.84
2016	Sarcodon aspratus	76.585	421.567
2016	Sarcodon aspratus	67.2083	457.717
2016	Sarcodon aspratus	152.357	889.683
2016	Sarcodon aspratus	1079.4	6349.75
2016	Sarcodon aspratus	1065.79	6277.9
2016	Sarcodon aspratus	832.849	4777.16
2016	Sarcodon aspratus	690.677	3988.83
2016	Sarcodon aspratus	133.625	758.7
2016	Sarcodon aspratus	203.391	1413.26
2016	Sarcodon aspratus	55.1538	313.584
2016	Sarcodon aspratus	213.791	1176.31
2016	Sarcodon aspratus	187.282	1098.94
2016	Sarcodon aspratus	63.9126	323.615
2017	Suillus bovinus	ND	20.84
2017	Suillus bovinus	19.38	127.37
2017	Sarcodon aspratus	89.75	695.08
2017	Sarcodon aspratus	200.21	1577.52
2017	Sarcodon aspratus	153.13	1292.23
2017	Sarcodon aspratus	72.51	598.34
2017	Sarcodon aspratus	96.73	825.71
2017	Sarcodon aspratus	227.19	1823.53
2017	Sarcodon aspratus	243.6	1837.97
2017	Sarcodon aspratus	70.86	561.98
2017	Hygrophorus russula	155.22	1176.85
2017	Lyophyllum fumosum	ND	34.05
2017	Lyophyllum fumosum	ND	53.56
2017	Armillaria tabescens	ND	23.26
2017	Albatrellus confluens	ND	ND
2017	Albatrellus confluens	8.33	79.66
2017	Albatrellus confluens	ND	11.1
2017	Albatrellus confluens	ND	23.73
2017	Albatrellus confluens	ND	40.72
2017	Lyophyllum decastes	ND	ND
2017	Lyophyllum decastes	ND	10.22
2018	Sarcodon aspratus	155.523	1807
2018	Sarcodon aspratus	61.9038	693.773
2018	Sarcodon aspratus	161.946	1654.6
2018	Lyophyllum fumosum	ND	60.19
2018	Grifola frondosa	34.79	379.29
2018	Sarcodon aspratus	1572.24	17155
2018	Albatrellus confluens	ND	46.44
2018	Suillus bovinus	26.62	326.28
2018	Hygrophorus russula	170.2	1864.36
2018	Sarcodon aspratus	339.504	3767.88
2018	Suillus bovinus	219.34	2457.06
2018	Hygrophorus russula	172.9	1841.96
2018	Entoloma sarcopum	30.39	394.1
2018	Suillus bovinus	94.1	962.22
2018	Sarcodon aspratus	22.8822	249.775
2018	Sarcodon aspratus	165.706	1901.63
2018	Lyophyllum decastes	ND	ND
2018	Armillaria mellea	17.43	190.5
2018	Grifola frondosa	46.76	595.19
2018	Entoloma sarcopum	13.7899	140.596
2018	Cortinarius tenujpes	20.652	231.22
2018	Sarcodon aspratus	136.441	1448.33
2018	Sarcodon aspratus	118.27	1242.43
2018	Hygrophorus russula	55.0393	458.375
2018	Albatrellus confluens	ND	43.8261
2018	Sarcodon aspratus	82.0044	873.378
2018	Sarcodon aspratus	100.514	1109.51
2018	Sarcodon aspratus	19.2549	242.701
2018	Sarcodon aspratus	ND	59.6443
2018	Sarcodon aspratus	125.352	1303.19
2018	Sarcodon aspratus	939.801	10242.9
2018	Sarcodon aspratus	327.192	3381.22
2018	Sarcodon aspratus	52.2658	648.263
2018	Boletopsis leucomelas	29.3203	232.253
2018	Hygrophorus russula	41.8346	423.448
2018	Sarcodon aspratus	41.0499	389.72
2018	Sarcodon aspratus	66.5085	679.012
2018	Albatrellus confluens	ND	84.935
2018	Albatrellus confluens	ND	80.2672
2018	Cortinarius caperatus	181.783	2017.08
2018	Sarcodon aspratus	123.491	1294.03
2018	Sarcodon aspratus	259.874	2887.62
2018	Sarcodon aspratus	117.107	1467.01
2018	Sarcodon aspratus	382.265	4227.68
2018	Cortinarius tenujpes	15.333	152.862
2018	Sarcodon aspratus	124.693	1380.03
2018	Sarcodon aspratus	90.0675	1126.25
2018	Sarcodon aspratus	138.743	1559.43
2018	Boletopsis leucomelas	42.7069	538.379
2018	Tricholoma ustale	16.5677	194.05
2018	Lepista nuda	537.219	5733.21
2018	Boletopsis leucomelas	78.3433	878.549
2018	Sarcodon aspratus	119.266	1359.39
2018	Sarcodon aspratus	1553.22	16594.7
2018	Sarcodon aspratus	106.44	1049.9
2018	Sarcodon aspratus	25.5642	319.218
2018	Tricholoma equestre	ND	44.769
2018	Armillaria tabescens	ND	ND
2018	Albatrellus confluens	ND	50.1552
2018	Sarcodon aspratus	147.813	1763.68
2018	Sarcodon aspratus	176.724	2006.79
2018	Cortinarius tenujpes	13.8659	168.71
2018	Sarcodon aspratus	180.527	1937.45
2018	Albatrellus confluens	ND	49.8154
2018	Sarcodon aspratus	204.682	2374.92
2018	Sarcodon aspratus	247.637	2732.18
2018	Sarcodon aspratus	134.873	1488.08
2018	Sarcodon aspratus	229.566	2524.66
2018	Sarcodon aspratus	261.359	2910.83
2018	Sarcodon aspratus	215.337	2360.11
2018	Sarcodon aspratus	690.928	7497.75
2018	Hypholoma sublateritium	11.8847	130.932
2018	Boletopsis leucomelas	38.8332	440.994
2018	Pholiota microspora	151.235	1578.38
2018	Tricholoma portentosum	99.8669	1060.27
2018	Hypholoma sublateritium	ND	17.5489
2019	Albatrellus confluens	ND	12.0733
2019	Albatrellus confluens	ND	16.27
2019	Ramaria botrytis	34.1345	537.413
2019	Lyophyllum fumosum	ND	88.6666
2019	Lyophyllum fumosum	ND	157.57
2019	Armillaria tabescens	ND	15.6834
2019	Albatrellus confluens	ND	11.7769
2019	Albatrellus confluens	ND	23.7056
2019	Suillus bovinus	128.233	1836.49
2019	Sarcodon aspratus	109.13	1725.26
2019	Boletopsis leucomelas	ND	120.244
2019	Ramaria botrytis	25.0888	267.941
2019	Lyophyllum fumosum	ND	119.709
2019	Sarcodon aspratus	79.54	1240.21
2019	Suillus bovinus	ND	52.7463
2019	Sarcodon aspratus	199.2	2737.59
2019	Ramaria botrytis	13.95	317.058
2019	Tricholoma matsutake	ND	107.71
2019	Sarcodon aspratus	278.84	3938.35
2019	Sarcodon aspratus	23.77	338.73
2019	Sarcodon aspratus	47.22	708.38
2019	Sarcodon aspratus	42.9145	726.975
2019	Boletopsis leucomelas	12.8262	165.217
2019	Sarcodon aspratus	45.3605	691.365
2019	Sarcodon aspratus	91.5301	1289.66
2019	Sarcodon aspratus	278.748	4165.49
2019	Boletopsis leucomelas	36.6068	608.683
2019	Clitocybe	ND	31.5916
2019	Sarcodon aspratus	76.2514	1199.31
2019	Lyophyllum fumosum	ND	44.5832
2019	Sarcodon aspratus	102.488	1501.05
2019	Sarcodon aspratus	30.5481	402.278
2019	Suillus bovinus	26.4972	335.711
2019	Albatrellus confluens	ND	55.0796
2019	Sarcodon aspratus	56.4163	968.118
2019	Boletopsis leucomelas	25.0847	561.356
2019	Tricholoma matsutake	12.4779	115.279
2019	Sarcodon aspratus	103.6	1587.63
2019	Sarcodon aspratus	54.1364	998.91
2019	Sarcodon aspratus	137.552	1934.6
2019	Sarcodon aspratus	449.912	6896.04
2019	Tricholoma matsutake	ND	94.9367
2019	Sarcodon aspratus	93.6421	1604.67
2019	Boletopsis leucomelas	54.9446	891.678
2019	Sarcodon aspratus	1075.21	15867.4
2019	Hypholoma sublateritium	16.7119	222.659
2019	Tricholoma matsutake	ND	90.1711
2019	Boletopsis leucomelas	ND	153.897
2019	Sarcodon aspratus	69.2457	1034.15
2019	Hypholoma sublateritium	ND	29.7509
2019	Hypholoma sublateritium	13.8012	213.113
2019	Tricholoma portentosum	ND	144.755
2019	Clitocybe	59.214	875.247
